# Supplementary material for: A Bioluminescent Sensor for Rapid Detection of PPEP-1, a Clostridioides difficile Biomarker
Source: Sensors (Basel). 2021 Nov 11;21(22):7485. doi: 10.3390/s21227485 (PMC8624784; doi:10.3390/s21227485)
Supplement: Supplementary file 1 [file sensors-21-07485-s001.zip]

Archive with 1 entries (1 files):
- sensors-1418868-supplementary.pdf
